# Supplementary material for: RNF141 interacts with KRAS to promote colorectal cancer progression
Source: Oncogene. 2021 Aug 3;40(39):5829–42. doi: 10.1038/s41388-021-01877-4 (PMC8484013; doi:10.1038/s41388-021-01877-4)
Supplement: Supplementary file 11 — supplementary data 2 [file 41388_2021_1877_MOESM11_ESM.xlsx]

## Sheet: Sheet1
Gene names	Protein names
OPA1	Dynamin-like 120 kDa protein, mitochondrial;Dynamin-like 120 kDa protein, form S1
AP2M1	AP-2 complex subunit mu
TMEM49;VMP1	Vacuole membrane protein 1
PKP2	Plakophilin-2
USP9X;USP9Y	Ubiquitin carboxyl-terminal hydrolase;Probable ubiquitin carboxyl-terminal hydrolase FAF-X;Probable ubiquitin carboxyl-terminal hydrolase FAF-Y
BAZ1B;TLL2	Tyrosine-protein kinase BAZ1B;Tolloid-like protein 2
RAI1	Retinoic acid-induced protein 1
GTF2I	General transcription factor II-I
PRKRIR	52 kDa repressor of the inhibitor of the protein kinase
ZC3H15	Zinc finger CCCH domain-containing protein 15
SHCBP1	SHC SH2 domain-binding protein 1
SMARCC1;SMARCC2	SWI/SNF complex subunit SMARCC1;SWI/SNF complex subunit SMARCC2
VPS37C	Vacuolar protein sorting-associated protein 37C
DKFZp781N1974;ZBTB21	Zinc finger and BTB domain-containing protein 21
ANAPC7	Anaphase-promoting complex subunit 7
KLF4	Krueppel-like factor 4
RBM22	Pre-mRNA-splicing factor RBM22
CCDC55;NSRP1	Nuclear speckle splicing regulatory protein 1
RNF213	E3 ubiquitin-protein ligase RNF213
ADAM10	Disintegrin and metalloproteinase domain-containing protein 10
SPTLC1	Serine palmitoyltransferase 1
NDUFB3	NADH dehydrogenase [ubiquinone] 1 beta subcomplex subunit 3
GULP1	PTB domain-containing engulfment adapter protein 1
AKAP13	A-kinase anchor protein 13
CNOT3;FLJ00420	CCR4-NOT transcription complex subunit 3
PPFIA1	Liprin-alpha-1
ARL3	ADP-ribosylation factor-like protein 3
HAT1	Histone acetyltransferase type B catalytic subunit
LYPLA1	Acyl-protein thioesterase 1
COPG;COPG1	Coatomer subunit gamma-1
SLC25A22	Mitochondrial glutamate carrier 1
GEMIN8;FAM51A1	Gem-associated protein 8
HEL-S-73;PSMC6	26S protease regulatory subunit 10B
TP53RK	TP53-regulating kinase
WAPAL	Wings apart-like protein homolog
PYCRL	Pyrroline-5-carboxylate reductase;Pyrroline-5-carboxylate reductase 3
GTF2H4	General transcription factor IIH subunit 4
NCAPD3	Condensin-2 complex subunit D3
COX5B	Cytochrome c oxidase subunit 5B, mitochondrial
MICU2	Calcium uptake protein 2, mitochondrial
R3HCC1	R3H and coiled-coil domain-containing protein 1
PSMD13	26S proteasome non-ATPase regulatory subunit 13
MRPS30	28S ribosomal protein S30, mitochondrial
PLSCR1	Phospholipid scramblase 1
PWP2	Periodic tryptophan protein 2 homolog
MSMO1	Methylsterol monooxygenase 1
TRIP13	Pachytene checkpoint protein 2 homolog
MACROD1	O-acetyl-ADP-ribose deacetylase MACROD1
PIG45;PYCR1	Pyrroline-5-carboxylate reductase;Pyrroline-5-carboxylate reductase 1, mitochondrial
PSMD12	26S proteasome non-ATPase regulatory subunit 12
EIF3M	Eukaryotic translation initiation factor 3 subunit M
HACD2	Very-long-chain (3R)-3-hydroxyacyl-CoA dehydratase 2
PTPN3;DKFZp686N0569	Protein-tyrosine-phosphatase;Tyrosine-protein phosphatase non-receptor type;Tyrosine-protein phosphatase non-receptor type 3
GTF2E2	Transcription initiation factor IIE subunit beta
PDS5A	Sister chromatid cohesion protein PDS5 homolog A
PHLDA2	Pleckstrin homology-like domain family A member 2
ZNF185;DKFZp686B22130	Zinc finger protein 185
DPM1	Dolichol-phosphate mannosyltransferase subunit 1
ARF5	ADP-ribosylation factor 5
CD59	CD59 glycoprotein
LDHB;LDHC;LDHAL6A	L-lactate dehydrogenase;L-lactate dehydrogenase B chain;L-lactate dehydrogenase A-like 6A;L-lactate dehydrogenase C chain
CTBP1;DKFZp434B0914	C-terminal-binding protein 1
MST065;TOMM22	Mitochondrial import receptor subunit TOM22 homolog
PRKCDBP	Protein kinase C delta-binding protein
ENO1	Alpha-enolase;Enolase
TMED7;TMED7-TICAM2	Transmembrane emp24 domain-containing protein 7
DKFZp686E23276;ALDH3A2	Fatty aldehyde dehydrogenase
PCMT1	Protein-L-isoaspartate O-methyltransferase;Protein-L-isoaspartate(D-aspartate) O-methyltransferase
ZC2HC1A	Zinc finger C2HC domain-containing protein 1A
RAB35	Ras-related protein Rab-35
DKFZp762C1015;XAB2	Pre-mRNA-splicing factor SYF1
SLC25A11	Mitochondrial 2-oxoglutarate/malate carrier protein
ZNF593	Zinc finger protein 593
DNAH8	Dynein heavy chain 8, axonemal
KIAA0971;FASTKD2	FAST kinase domain-containing protein 2
TCEA1;TCEA2	Transcription elongation factor A protein 1;Transcription elongation factor A protein 2
EIF3K	Eukaryotic translation initiation factor 3 subunit K
ESPN	Espin
HSD17B12	Very-long-chain 3-oxoacyl-CoA reductase
EMC2	ER membrane protein complex subunit 2
MYOF	Myoferlin
ATP6AP2	Renin receptor
FBXO2	F-box only protein 2
GTF3A	Transcription factor IIIA
DCD	Dermcidin;Survival-promoting peptide;DCD-1
WRNIP1	ATPase WRNIP1
NDUFA4	Cytochrome c oxidase subunit NDUFA4
MLEC	Malectin
CTSZ	Cathepsin Z
DHCR7	7-dehydrocholesterol reductase
GNG5	Guanine nucleotide-binding protein G(I)/G(S)/G(O) subunit gamma-5
EIF2B5	Translation initiation factor eIF-2B subunit epsilon
v	Nuclear fragile X mental retardation-interacting protein 1
C14orf80	Uncharacterized protein C14orf80
ACTR3	Actin-related protein 3
MRPL35	39S ribosomal protein L35, mitochondrial
CPNE7	Copine-7
FCF1;DKFZp686O2396	rRNA-processing protein FCF1 homolog
EIF3L	Eukaryotic translation initiation factor 3 subunit L
MAGOHB;FLJ10292;MAGOH	Protein mago nashi homolog;Protein mago nashi homolog 2
SNX9	Sorting nexin;Sorting nexin-9
FLOT1	Flotillin-1
MTPAP	Poly(A) RNA polymerase, mitochondrial
LGALS3BP	Galectin-3-binding protein
NOMO3;NOMO1;NOMO2	Nodal modulator 1;Nodal modulator 3;Nodal modulator 2
APMAP	Adipocyte plasma membrane-associated protein
GDF15	Growth/differentiation factor 15
KRAS	GTPase KRas;GTPase KRas, N-terminally processed
CKAP5	Cytoskeleton-associated protein 5
PSMD11	26S proteasome non-ATPase regulatory subunit 11
ECT2	Protein ECT2
C18orf21	UPF0711 protein C18orf21
IMP4	U3 small nucleolar ribonucleoprotein protein IMP4
ARF4	ADP-ribosylation factor 4
RAI14	Ankycorbin
MRPL10	39S ribosomal protein L10, mitochondrial
VKORC1	Vitamin K epoxide reductase complex subunit 1
GPX1	Glutathione peroxidase;Glutathione peroxidase 1
ANP32B	Acidic leucine-rich nuclear phosphoprotein 32 family member B
COPB1	Coatomer subunit beta
CYB5B;DKFZp686M0619	Cytochrome b5 type B
CDC42BPA	Non-specific serine/threonine protein kinase;Serine/threonine-protein kinase MRCK alpha
KPNA1	Importin subunit alpha;Importin subunit alpha-5;Importin subunit alpha-5, N-terminally processed
CACHD1	VWFA and cache domain-containing protein 1
CD3EAP	DNA-directed RNA polymerase I subunit RPA34
TIAM1	T-lymphoma invasion and metastasis-inducing protein 1
DAD1	Dolichyl-diphosphooligosaccharide--protein glycosyltransferase subunit DAD1
NSA2;CDK105	Ribosome biogenesis protein NSA2 homolog
YY1	Transcriptional repressor protein YY1
CNP	2,3-cyclic-nucleotide 3-phosphodiesterase
POLR1E	DNA-directed RNA polymerase I subunit RPA49
EXOSC9	Exosome complex component RRP45
HEL-S-133P;LDHA	L-lactate dehydrogenase;L-lactate dehydrogenase A chain
ATP6V0D1	V-type proton ATPase subunit d 1
EXOSC2	Exosome complex component RRP4
ARF1;ARF3	ADP-ribosylation factor 1;ADP-ribosylation factor 3
SRP19	Signal recognition particle 19 kDa protein
TBL3	Transducin beta-like protein 3
RNF141	RING finger protein 141
CTCF	Transcriptional repressor CTCF
SHROOM3	Protein Shroom3
RPP30	Ribonuclease P protein subunit p30
SEC63	Translocation protein SEC63 homolog
hCG_2016179;DNAJC14	DnaJ homolog subfamily C member 14
